# Supplementary material for: Vitamin B12 is not shared by all marine prototrophic bacteria with their environment
Source: ISME J. 2023 Mar 13;17(6):836–45. doi: 10.1038/s41396-023-01391-3 (PMC10203341; doi:10.1038/s41396-023-01391-3)
Supplement: Supplementary file 2 — Supplementry Table 2 [file 41396_2023_1391_MOESM2_ESM.xlsx]

## Sheet: B12 biosynthesis potential
			Anaerobic biosynthesis of B12 corrin ring																													Aerobic biosynthesis of B12 corrin ring												Nucleotide loop assembly pathway
			Step 1								Step 2		Step 3		Step 4					Step 5	Step 6			Step 7	Step 8	Step9		Step 10		Step 11	Step 12	Step 1	Step 2	Step 3	Step 4	Step 5	Step 6	Step 7	Step 8	Step 9	Step 10			Step 1			Step 2	Step 3
		Commission number of possible enzymes involved	EC:2.1.1.107, EC:1.3.1.76, EC:4.99.1.4	EC:2.1.1.107	EC:1.3.1.76, EC:4.99.1.4	EC:2.1.1.107	EC:2.1.1.107	EC:4.99.1.4	EC:2.1.1.107, EC:4.2.1.75	EC:2.1.1.107, EC:4.2.1.75	EC:4.99.1.3	EC:4.99.1.3	EC:2.1.1.130, EC:2.1.1.151	EC:2.1.1.130, EC:2.1.1.131	EC:3.7.1.12	EC:2.1.1.131	EC:3.7.1.12, EC:2.1.1.131	EC:2.1.1.130, EC:2.1.1.131	EC:2.1.1.130, EC:2.1.1.151	EC:2.1.1.133, EC:2.1.1.271	EC:3.7.1.12, EC:2.1.1.131	EC:2.1.1.130, EC:2.1.1.131	EC:2.1.1.131	EC:2.1.1.195	EC:1.3.1.54, EC:1.3.1.106	EC:2.1.1.132, EC:2.1.1.289, EC:2.1.1.196	EC:2.1.1.196	EC:2.1.1.289	EC:2.1.1.132, EC:2.1.1.289, EC:2.1.1.196	EC:5.4.99.61, EC:5.4.99.60	EC:6.3.5.9, EC:6.3.5.11	EC:2.1.1.130, EC:2.1.1.151	EC:1.14.13.83	EC:2.1.1.131	EC:2.1.1.133, EC:2.1.1.271	EC:2.1.1.152	EC:1.3.1.54, EC:1.3.1.106	EC:1.3.1.54, EC:1.3.1.106	EC:5.4.99.61, EC:5.4.99.60	EC:6.3.5.9, EC:6.3.5.11	EC:6.6.1.2	EC:6.6.1.2	EC:6.6.1.2	EC:2.5.1.17	EC:2.5.1.17	EC:2.5.1.17	EC:6.3.5.10	EC:6.3.1.10	EC:6.3.1.10
Genome	Strain designation	Code of possible proteins involved	(cysG)	(cobA)	(MET8)	(MET1)	(hemX)	(sirB)	(cobA-hemD)	(hemDX)	(cbiX)	(cbiK)	(cobI-cbiL)	(cobIJ)	(cbiG)	(cobJ, cbiH)	(cbiGH-cobJ)	(cobIJ)	(cobI-cbiL)	(cobM, cbiF)	(cbiGH-cobJ)	(cobIJ)	(cobJ, cbiH)	(cbiD)	(cobK-cbiJ)	(cobL-cbiET)	(cbiT)	(cbiE)	(cobL-cbiET)	(cobH-cbiC)	(cobB-cbiA)	(cobI-cbiL)	(cobG)	(cobJ, cbiH)	(cobM, cbiF)	(cobF)	(cobK-cbiJ)	(cobK-cbiJ)	(cobH-cbiC)	(cobB-cbiA)	(cobN)	(cobS)	(cobT)	(cobA, btuR)	(MMAB, pduO)	(eutT)	(cobQ, cbiP)	cobC	(cbiB, cobD)
Aliiroseovarius crassostreae CV919-312	DSM 16950			++							+		+				+		+	+	+			+	+	+			+	+	+	+			+		+	+	+	+	+	+	+	+	+		+	+	+
Roseovarius halocynthiae MA1-10	DSM 27840		+	+							+		+				+		+	+	+			+	+	+			+	+	+	+			+		+	+	+	+	+	+	+	+	+		+	+	+
Antarctobacter heliothermus EL-219	DSM 11445		++	+									+		+	+			+	+			+		++	+			+	+	+	+	+	+	+	+	++	++	+	+	+	+	+	+	+		+	+	+
Celeribacter baekdonensis L-6	DSM 27375		+	+							+		+				+		+	+	+			+	+	+			+	+	+	+			+		+	+	+	+	+	+	+	+	+		+	+	+
Celeribacter neptunius H14	DSM 26471		+	++							+		+		+	+			+	+			+		+	+			+	+	+	+	+	+	+	+	+	+	+	+	+	+	+	+	+		+	+	+
Thalassobius maritimus GSW-M6	DSM 28223		++	+									+		+	+			+	+			+		+	+			+	+	+	+	+	+	+	+	+	+	+	+	+	+	+	+	+		+	+	+
Dinoroseobacter shibae DFL-12	DSM 16493		++	++							++		+				+		+	+	+			+	+	+			+	+	+	+			+		+	+	+	+	+	+	+	+	+		+	+	+
Jannaschia helgolandensis Hel10	DSM 14858		+	+							+		+				+		+	+	+			+	+	+			+	+	+	+			+		+	+	+	+	+	+	+	+	+		+	+	+
Loktanella fryxellensis	DSM 16213		+	+									+		+	+			+	+			+		++	++			++	++	+	+	+	+	+	+	++	++	++	+	+	+	+	+	+		+	+	+
Loktanella salsilacus R-8904	DSM 16199		++	+							+		+				+		+	+	+			+	+	+			+	+	+	+			+		+	+	+	+	+	+	+	+	+		+	+	+
Loktanella sp.	M215		++	+							+		+				+		+	+	+			+	+	+			+	+	+	+			+		+	+	+	+	+	+	+	+	+		+	+	+
Marinovum algicola FF3	DSM 10251		++	+									+		+	+			+	+			+		++	+			+	+	+	+	+	+	+	+	++	++	+	+	+	+	+	+	+		+	+	+
Roseovarius marinus HDW-9	DSM 25228		+	+							+		+				+		+	+	+			+	+	+			+	+	+	+			+		+	+	+	+	+	+	+	+	+		+	+	+
Phaeobacter inhibens	DSM 17395			++							+		+		+	+			+	+			+		+	+			+	+	+	+	+	+	+	+	+	+	+	+	+	+	+	+	+		+	+	+
Phaeobacter gallaeciensis BS 107	DSM 26640			+++							+		+		+	+			+	+			+		+	+			+	+	+	+	+	+	+	+	+	+	+	+	+	+	+	+	+		+	+	+
Phaeobacter inhibens T5	DSM 16374			++							+		+		+	+			+	+			+		+	+			+	+	+	+	+	+	+	+	+	+	+	+	+	+	+	+	+		+	+	+
Nautella italica R11	DSM 26436			++							+		+		+	+			+	+			+		+	+			+	+	+	+	+	+	+	+	+	+	+	+	+	+	+	+	+		+	+	+
Ponticoccus litoralis CL-GR66	DSM 18986		+	+									+		+	+			+	+			+		+	+			+	+	+	+	+	+	+	+	+	+	+	+	+	+	+	+	+		+	+	+
Pseudodonghicola xiamenensis Y-2	DSM 18339			++							+		+		+	+			+	+			+		+	+			+	+	+	+	+	+	+	+	+	+	+	+	+	+	+	+	+		+	+	+
Roseovarius indicus B108	DSM 26383		+	+							+		+				+		+	+	+			+	+	+			+	+	+	+			+		+	+	+	+	+	+	+	+	+		+	+	+
Roseovarius mucosus DFL-24	DSM 17069		++	++							+		+				+		+	+	+			+	+	+			+	+	+	+			+		+	+	+	+	+	+	+	+	+		+	+	+
Roseovarius nubinhibens ISM	DSM 15170		+	+									+		+	+			+	+			+		+	+			+	+	+	+	+	+	+	+	+	+	+	+	+	+	+	+	+		+	+	+
Ruegeria conchae TW15	DSM 29317			++									+		+	+			+	+			+		+	+			+	+	+	+	+	+	+	+	+	+	+	+	+	+	+	+	+		+	+	+
Silicibacter sp.	TM1040			++							+		+		+	+			+	+			+		+	+			+	+	+	+	+	+	+	+	+	+	+	+	+	+	+	+	+		+	+	+
Sulfitobacter litoralis Iso 3	DSM 17584		+	+									+		+	+			+	+			+		++	+			+	+	+	+	+	+	+	+	++	++	+	+	+	+	+	+	+		+	+	+
Sulfitobacter mediterraneus CH-B427	DSM 12244		+	+									+		+	+			+	+			+		++	+			+	+	+	+	+	+	+	+	++	++	+	+	+	+	+	+	+		+	+	+
Sulfitobacter pseudonitzschiae H3	DSM 26824		++	+									+		+	+			+	+			+		++	+			+	+	+	+	+	+	+	+	++	++	+	+	+	+	+	+	+		+	+	+
Sulfitobacter sp.	DFL-14		++	+									+		+	+			+	+			+		++	+			+	+	+	+	+	+	+	+	++	++	+	+	+	+	+	+	+		+	+	+
Sulfitobacter sp.	DFL-23		++	+									+		+	+			+	+			+		++	+			+	+	+	+	+	+	+	+	++	++	+	+	+	+	+	+	+		+	+	+
Sulfitobacter sp.	M22		+	+									+		+	+			+	+			+		++	+			+	+	+	+	+	+	+	+	++	++	+	+	+	+	+	+	+		+	+	+
Sulfitobacter sp.	M220		++	+									+		+	+			+	+			+		++	+			+	+	+	+	+	+	+	+	++	++	+	+	+	+	+	+	+		+	+	+
Sulfitobacter sp.	M39		++	+									+		+	+			+	+			+		++	+			+	+	+	+	+	+	+	+	++	++	+	+	+	+	+	+	+		+	+	+
Thalassococcus halodurans UST050418-052	DSM 26915		++	+									+		+	+			+	+			+		++	+			+	+	+	+	+	+	+	+	++	++	+	+	+	+	+	+	+		+	+	+
[truncated: 8 more columns]
